# Supplementary material for: Predicting Factors of Plasma HIV RNA Undetectability after Switching to Co-Formulated Bictegravir, Emtricitabine, and Tenofovir Alafenamide in Experienced HIV-1 Patients: A Multicenter Study
Source: Viruses. 2023 Aug 12;15(8):1727. doi: 10.3390/v15081727 (PMC10458950; doi:10.3390/v15081727)
Supplement: Supplementary file 1 [file viruses-15-01727-s001.zip]

Archive with 1 entries (1 files):
- viruses-2523762-supplementary.pdf
